# Supplementary material for: Epileptogenesis and Epilepsy Treatment: Advances in Mechanistic Understanding, Therapeutic Approaches, and Future Perspectives
Source: Int J Mol Sci. 2026 Jan 23;27(3):1175. doi: 10.3390/ijms27031175 (PMC12897611; doi:10.3390/ijms27031175)
Supplement: Supplementary file 1 [file ijms-27-01175-s001.zip]

Archive with 1 entries (1 files):
- ijms-4099683-supplementary.pdf
